# Supplementary material for: Global research status analysis of the association between aortic aneurysm and inflammation: a bibliometric analysis from 1999 to 2023
Source: Front Cardiovasc Med. 2023 Dec 4;10:1260935. doi: 10.3389/fcvm.2023.1260935 (PMC10725951; doi:10.3389/fcvm.2023.1260935)
Supplement: Supplementary file 2 [file Datasheet1.csv]

id	label	x	y	cluster	weight<Occurrences>	score<Avg. pub. year>	score<Avg. citations>	score<Avg. norm. citations>
602	Aneurysm	0.3217	-0.1874	1	485	2013.6273	35.4784	0.893
3328	Disease	0.2895	-0.1227	1	386	2013.3792	29.3782	0.8524
152	Abdominal Aortic-Aneurysm	0.2027	0.0498	1	328	2014.4312	41.1067	1.4113
861	Aortic Aneurysm	0.1111	0.0013	1	242	2015.6444	23.4463	0.8924
640	Aneurysms	0.1383	-0.2004	1	188	2013.6631	30.2979	0.8526
9624	Rupture	0.3297	-0.3607	1	187	2013.8324	31.1872	0.8427
6692	Management	0.8111	0.0251	1	174	2014.5322	17.6782	0.633
9424	Repair	0.623	0.3149	1	150	2011.9122	20.1867	0.5976
3358	Dissection	0.5683	-0.3299	1	146	2014.9097	28.6301	0.9122
961	Aortic-Aneurysm	0.4936	-0.4059	1	124	2014.5242	34.8548	0.926
3236	Diagnosis	1.006	-0.2489	1	124	2013.8607	25.1613	0.8612
835	Aorta	0.4344	-0.2341	1	121	2012.5583	38.5455	0.9361
3769	Endovascular Repair	0.7974	0.2045	1	109	2012.6262	25.7706	0.6219
911	Aortic Dissection	0.3564	-0.289	1	89	2017.0337	15.8315	0.8683
8681	Positron-Emission-Tomography	0.9651	-0.6051	1	87	2012.8506	51.6437	1.3058
977	Aortitis	1.1964	-0.3168	1	81	2013.7375	23.6296	0.6966
4337	Follow-Up	0.9169	-0.157	1	76	2013.28	28.9211	0.8156
9501	Retroperitoneal Fibrosis	1.4465	-0.1644	1	74	2011.1081	46.6351	1.1467
3963	Experience	0.8907	0.2499	1	73	2009.2917	25.7808	0.5211
4582	Giant-Cell Arteritis	1.0744	-0.4559	1	71	2013.3803	31.493	0.8535
11393	Vasculitis	0.9946	-0.3778	1	71	2013.2113	31.4507	0.8555
10674	Therapy	0.608	-0.0259	1	70	2015.5294	24.6429	0.8347
5611	Infection	0.6848	-0.0137	1	69	2011.9853	23.6522	0.596
5995	Involvement	0.8173	-0.3024	1	66	2014.3939	37.2121	0.9413
4578	Giant Cell Arteritis	1.1423	-0.5917	1	64	2014.0794	26.2812	0.7618
968	Aortic-Aneurysms	0.1419	-0.0589	1	62	2011.7258	32.4355	0.7803
2370	Chronic Periaortitis	1.3658	-0.2601	1	59	2010.5763	44.4576	0.8904
4241	Fibrosis	0.5505	-0.0883	1	57	2012.8947	27.8421	0.9295
10593	Temporal Arteritis	1.2214	-0.6009	1	57	2011.9825	52.2632	1.2464
3410	Double-Blind	0.3802	-0.4878	1	55	2014.3818	51.3273	1.3494
8622	Polymyalgia-Rheumatica	1.1224	-0.6495	1	54	2012.5926	50.9444	1.2373
10538	Takayasu Arteritis	1.1939	-0.4598	1	52	2015.48	19.6731	0.6058
10690	Thoracic Aorta	0.7122	-0.0822	1	47	2011.2979	24.0851	0.7886
8024	Outcomes	0.7464	0.2433	1	46	2018.0444	13.7826	0.625
11035	Trial	0.5789	0.1746	1	45	2013.8	26.3111	0.7606
5466	Impact	0.6918	0.4358	1	44	2017.0465	12.5455	0.429
8648	Population	0.6209	-0.2944	1	44	2013.3488	32.4773	0.8273
167	Abdominal-Aorta	0.9593	-0.088	1	43	2012.1667	22.7674	0.5242
8192	Patient	0.98	0.0492	1	42	2014.4048	14.0714	0.4979
5293	Igg4-Related Disease	1.3869	-0.303	1	41	2016.0976	28.9512	0.9119
10429	Surveillance	0.5144	-0.2515	1	41	2014.25	30.7317	0.8895
1311	Autoimmune Pancreatitis	1.5283	-0.1991	1	39	2011.8718	89.9231	1.9841
1178	Ascending Aorta	0.7289	-0.2341	1	38	2013.2368	36.1842	0.9457
2450	Classification	1.223	-0.3486	1	38	2013.7105	33.5263	0.8281
6248	Large-Vessel Vasculitis	1.1941	-0.5182	1	38	2014.4737	35.5263	0.986
5280	Igg4	1.5186	-0.1581	1	37	2012.7568	49.973	1.0591
2925	Ct	1.0146	-0.3092	1	36	2013.9143	20.9722	0.6971
8277	Periaortitis	1.3919	-0.1425	1	36	2014.1111	28.4444	0.7819
1155	Arteritis	1.2918	-0.29	1	35	2011.4857	35.2571	0.8454
9337	Regression	0.2944	0.1563	1	35	2012.8286	25.3143	0.633
3778	Endovascular Treatment	0.8644	0.1471	1	33	2013.6875	33.8182	0.8858
10752	Thrombosis	0.4935	-0.0681	1	33	2015.9091	17.6061	0.7213
8676	Positron Emission Tomography	0.8553	-0.7143	1	32	2014.3125	37.25	1.0335
3934	Evar	0.8094	0.5555	1	31	2017.3333	12.4839	0.5487
2281	Children	0.5362	-0.1674	1	30	2017.4	13.9333	0.8465
2646	Complications	0.924	0.4162	1	30	2012.8	16.6333	0.4419
6314	Lesions	0.2578	-0.2002	1	30	2013.4	45.9	1.0378
10883	Tomography	0.7065	-0.5381	1	29	2014.4483	33.3103	1.059
8863	Prognosis	0.9496	0.1348	1	28	2015.3571	29.25	1.0666
1140	Arteries	0.4965	-0.1396	1	27	2012.0741	44.9259	1.0402
2669	Computed-Tomography	0.71	-0.3271	1	27	2010.7308	47.9259	1.1075
5664	Inflammatory Aneurysm	1.0842	0.0265	1	27	2010.1481	28.0741	0.6448
7558	Natural-History	0.3081	-0.3068	1	27	2014.5556	39.8889	1.3468
650	Angiography	0.9644	-0.3258	1	26	2011.56	26.1538	0.6173
5891	International Registry	0.5148	0.0015	1	26	2016.9615	33.9615	1.3911
8184	Pathology	0.5222	-0.2973	1	26	2013.6	34.7692	1.1076
11313	Vascular Disease	0.1584	-0.385	1	26	2014.9615	35.2692	1.1876
7321	Mri	0.779	-0.6185	1	25	2012.72	28.8	0.7639
8271	Perianeurysmal Fibrosis	1.2427	0.1005	1	25	2006.76	48.84	0.822
2663	Computed Tomography	1.0118	-0.5364	1	24	2014.7917	14.9583	0.476
4669	Graft	1.0523	0.3266	1	24	2011.1739	24.1667	0.513
5266	Idiopathic Retroperitoneal Fibrosis	1.3757	-0.1977	1	24	2011	47.875	1.0025
10413	Surgical Pathology	1.1963	-0.4133	1	24	2016.25	23.375	0.7482
248	Acute Aortic Dissection	0.378	0.3331	1	23	2016.3478	17.7826	0.7275
3750	Endovascular Aneurysm Repair	0.8245	0.3846	1	23	2015.1429	11.7826	0.3856
5659	Inflammatory Abdominal Aortic Aneurysm	1.3495	-0.0911	1	23	2009.913	12.9565	0.3116
9063	Pseudoaneurysm	1.0422	0.0564	1	23	2014.9545	9.6522	0.2974
3075	D-Dimer	0.378	0.2194	1	22	2016.1818	20.3182	0.6737
6649	Magnetic Resonance Imaging	0.5813	-0.5956	1	22	2014	32.8182	0.8281
7942	Open Repair	0.7536	0.1509	1	22	2017.2273	13.1818	0.6771
10243	Stent-Graft	0.9458	0.2356	1	22	2009.5909	25.3636	0.6615
2817	Coronary-Artery	0.798	-0.2629	1	21	2010.9048	36.1905	0.8779
3616	Embolization	1.0274	0.1926	1	21	2012.9	11.619	0.311
5379	Imaging	0.7484	-0.4667	1	21	2013.6	46.4762	1.189
5666	Inflammatory Aneurysms	0.8955	-0.4195	1	21	2009.2857	27.1429	0.5066
8353	Pet	0.6995	-0.6852	1	21	2015.0476	25	1.2513
8696	Postimplantation Syndrome	0.8306	0.6711	1	21	2018.05	11.1429	0.4333
8738	Practice Guidelines	0.4654	0.1292	1	21	2017.5238	21.2381	1.1927
10114	Spectrum	1.4572	-0.294	1	21	2011.381	58.4762	1.1834
10428	Surgical-Treatment	1.0374	-0.0548	1	21	2012	21.1905	0.5435
1428	Behcet'S Disease	1.0446	-0.0167	1	20	2014.4211	8.85	0.3077
6124	Kawasaki Disease	0.1816	-0.0091	1	20	2016.95	14.45	0.5793
6697	Manifestations	1.1025	-0.1092	1	20	2013.95	24.25	0.814
8280	Periarteritis	1.4692	-0.2382	1	20	2013.1	44.55	1.0423
10236	Stenosis	0.8218	-0.3698	1	20	2012.1579	24.8	0.5714
10542	Takayasu'S Arteritis	1.0632	-0.3807	1	20	2013.35	20	0.5882
4164	Features	0.901	-0.2904	1	19	2012.2105	21	0.5013
4746	Guidelines	0.6092	0.0291	1	19	2018	13.4211	0.5183
2889	Criteria	1.1786	-0.2632	1	18	2014.2778	41.7222	1.0096
5712	Inflammatory Pseudotumor	1.5605	-0.1219	1	18	2012.1111	73.5	1.561
8360	Pet/Ct	0.656	-0.6272	1	18	2014.9444	23.2778	0.7115
9284	Reconstruction	0.9348	0.3361	1	18	2008.8333	22.6111	0.4633
9428	Replacement	0.8612	-0.1847	1	18	2008.1176	28.7778	0.5969
10056	Society	0.5927	0.106	1	18	2018.2778	15.9444	0.8349
5668	Inflammatory Aortic Aneurysm	1.3182	-0.1861	1	17	2010.5882	20.8824	0.6025
7453	Mycotic-Aneurysm	0.8358	-0.0385	1	17	2012.4706	25.2353	0.5374
5658	Inflammatory	0.6699	0.2189	1	16	2010.2667	7.125	0.1933
6240	Large Vessel Vasculitis	1.0994	-0.4923	1	16	2016.625	18.875	0.921
11374	Vascular Surgery	0.6872	0.1213	1	16	2013.75	22.75	0.6393
906	Aortic Diseases	0.3859	0.1066	1	15	2013.9333	17.6667	0.5985
3746	Endovascular	0.9348	0.4657	1	15	2011.2667	18.8	0.5104
3767	Endovascular Procedures	0.8627	0.3518	1	15	2017.4	18.5333	0.7088
4158	Fdg-Pet	0.9074	-0.505	1	15	2012.4	46.0667	1.1119
5614	Infections	0.7753	-0.0267	1	15	2010.3333	27.1333	0.5809
5960	Intramural Hematoma	0.6406	-0.1863	1	15	2013.4	57.5333	1.7572
9527	Rheumatology 1990 Criteria	1.3541	-0.4464	1	15	2016	19.2667	0.8632
10612	Term-Follow-Up	1.3259	-0.3927	1	15	2014.2667	38.9333	1.1555
10712	Thoracic Endovascular Aortic Repair	0.7961	0.4153	1	15	2017.4667	10	0.4669
11170	Ultrasound	0.6806	-0.3715	1	15	2014.1333	22.2	0.6097
2488	Clinical-Features	1.204	-0.0933	1	14	2017.5	22.7857	1.0096
7454	Mycotic-Aneurysms	1.1594	-0.0978	1	14	2012.3077	19	0.3777
7901	Of-The-Literature	1.2258	-0.0294	1	14	2013.1429	24.1429	0.5829
9727	Sclerosing Pancreatitis	1.6608	-0.2153	1	14	2010.8571	83.8571	1.5086
11022	Treatment	0.9769	-0.1744	1	14	2016.8571	15.0714	0.6992
937	Aortic Rupture	0.7235	0.0483	1	13	2014.2308	22.0769	0.7541
1315	Autoimmunity	0.4976	0.1973	1	13	2014.4615	38.4615	1.9283
3509	Echocardiography	0.6434	-0.4215	1	13	2015.5385	21.4615	0.8387
3664	Endoleak	0.8733	0.2878	1	13	2015.25	10.2308	0.5454
6245	Large-Vessel Involvement	1.1495	-0.5334	1	13	2017.4615	25.2308	1.3672
9743	Secondary	1.193	0.0876	1	13	2013.9231	14.6154	0.3476
10861	Tocilizumab	0.9816	-0.4269	1	13	2018	23.5385	1.3199
11522	Volume	0.7838	0.4878	1	13	2016.8333	41.8462	0.8945
2546	Cohort	0.7389	-0.5952	1	12	2014.5833	24.1667	0.7886
3340	Disease-Activity	1.0572	-0.2423	1	12	2015.9167	25.75	0.9967
3659	Endograft	0.7707	0.3017	1	12	2012.5833	20.6667	0.5951
4046	F-18-Fdg Pet/Ct	1.0271	-0.4829	1	12	2016.0833	20	1.1669
5300	Igg4-Related Systemic-Disease	1.5067	-0.3615	1	12	2013.1667	30.5	0.7442
8120	Pancreatitis	1.3446	0.0066	1	12	2011.9167	43.9167	0.9615
9677	Safety	0.6916	0.175	1	12	2016.8333	20.25	0.6048
9724	Sclerosing Disease	1.4198	-0.2215	1	12	2013.25	54.6667	1.2645
10253	Stents	0.9741	0.3654	1	12	2011.3333	24.1667	0.551
11168	Ultrasonography	1.0229	-0.6995	1	12	2008.5833	53.9167	0.886
11257	Valve	0.5469	-0.2111	1	12	2015.75	16.6667	0.8518
653	Angioplasty	0.734	-0.3887	1	11	2011.8182	20.2727	0.4655
1106	Arterial Aneurysms	0.6569	-0.071	1	11	2014	19.2727	0.6304
1986	Case Report	0.911	-0.0636	1	11	2018.3636	5.3636	0.2902
2714	Consensus Statement	1.0823	-0.3017	1	11	2018.9091	16.0909	0.829
2868	Covid-19	0.4943	0.0663	1	11	2021.4	12.8182	2.4098
4198	Fever	0.9554	0.564	1	11	2014.6364	11.0909	0.3456
4675	Graft Infection	1.1424	-0.3474	1	11	2014.1	13.2727	0.3636
5298	Igg4-Related Sclerosing Disease	1.6159	-0.1197	1	11	2011.5455	61.4545	1.2934
7355	Multicenter	0.8554	-0.1349	1	11	2015.8182	21.0909	1.1829
7447	Mycotic Aneurysm	1.1416	-0.2058	1	11	2011.2727	17.5455	0.3989
9356	Regurgitation	1.2576	-0.2564	1	11	2010.4545	50.5455	0.9136
10237	Stent	0.915	-0.2385	1	11	2012	25.6364	0.6035
10502	Systemic-Lupus-Erythematosus	0.886	0.0191	1	11	2010.6364	36.0909	0.761
10544	Takayasu-Arteritis	1.1254	-0.4259	1	11	2014.6364	17	0.5393
10954	Transesophageal Echocardiography	0.6654	-0.2164	1	11	2009.9091	47.2727	0.9261
135	Abdominal Aorta	0.7374	-0.1399	1	10	2011.2	15.2	0.5427
1004	Aortopathy	0.1469	-0.4445	1	10	2018.8	4.9	1.0873
1390	Balloon Angioplasty	0.8864	-0.104	1	10	2009	66.9	1.0799
1432	Behcets-Disease	1.0854	-0.1522	1	10	2011.1	17.9	0.447
2307	Cholangitis	1.6089	-0.2159	1	10	2011.2	81.7	1.4726
4153	Fdg	0.7965	-0.7459	1	10	2015.7	22.2	0.854
4682	Grafts	0.7796	0.0689	1	10	2007.6	43.3	0.9229
5289	Igg4-Positive Plasma-Cells	1.5687	-0.0826	1	10	2011.9	81	1.8664
6127	Kawasaki-Disease	-0.0872	0.233	1	10	2012.5	69.1	1.374
6538	Lung	1.0229	0.2387	1	10	2013.7	27.2	0.5698
9506	Revascularization	0.6278	0.0644	1	10	2010	22.4	0.4373
9510	Review	0.297	-0.4005	1	10	2010.8	23.3	0.5676
10417	Surgical Repair	0.6988	0.3528	1	10	2010.3	47.8	1.0981
10501	Systemic-Disease	1.5436	-0.2389	1	10	2014.2	87.1	2.2134
10549	Tamoxifen	1.2486	-0.1944	1	10	2011.7	37.6	0.7824
11339	Vascular Involvement	1.1369	0.0227	1	10	2016.7778	6.3	0.1828
5643	Inflammation	-0.2105	0.057	2	1368	2015.0419	31.6382	1.0126
10050	Smooth-Muscle-Cells	-0.6691	-0.2822	2	368	2014.5967	52.3641	1.4897
235	Activation	-0.4731	0.4723	2	298	2015.4676	28.6678	0.8931
8045	Oxidative Stress	-0.5266	0.0888	2	293	2016.5655	33.1058	1.2442
2172	Cells	-0.4579	0.1515	2	254	2015.249	27.9055	0.8913
5744	Inhibition	-0.7841	0.2115	2	244	2015.428	24.1516	0.8266
7007	Mice	-0.7552	-0.0628	2	164	2015.7012	41.9207	1.2322
4715	Growth	-0.284	-0.2799	2	156	2016.7273	23.9295	0.865
1047	Apoptosis	-0.6683	0.2295	2	154	2014.3571	36.1623	1.1835
689	Angiotensin-Ii	-0.7927	-0.3893	2	134	2015.8872	39.4851	1.2775
668	Angiotensin Ii	-0.8922	-0.079	2	124	2016.5772	30.3548	1.1801
4518	Gene-Expression	-0.6342	-0.0198	2	124	2012.9355	48.6452	1.2111
6828	Mechanisms	-0.2085	-0.0602	2	124	2016.3145	21.2177	0.9063
8875	Progression	-0.3867	0.0376	2	110	2016.7982	25.7	0.9643
7691	Nf-Kappa-B	-0.595	0.1354	2	102	2014.8235	61.1471	1.9177
9238	Receptor	-0.5349	0.3004	2	93	2014.5054	33.6452	1.2231
3720	Endothelial-Cells	-0.6348	0.1109	2	92	2013.1196	63.087	1.7661
7301	Mouse Model	-0.3757	-0.4386	2	87	2017.1977	33.6437	1.4213
8890	Proliferation	-0.7242	-0.3889	2	76	2016.7733	25.7895	0.9337
8986	Protein	-0.5968	0.37	2	75	2015.5135	24.2933	0.7724
4497	Gene	-0.5399	-0.1875	2	70	2013.5507	60.2286	1.603
4005	Extracellular Matrix	-0.8984	-0.3554	2	64	2016.3906	31.9062	1.1531
4018	Extracellular-Matrix	-0.4862	-0.3468	2	64	2014.3438	40.6406	1.4423
6711	Marfan-Syndrome	-0.0149	-0.4491	2	62	2014.4677	51.2742	1.4202
4727	Growth-Factor-Beta	-0.2934	-0.532	2	54	2015.7925	50.4259	1.8067
8189	Pathway	-0.5192	0.4196	2	52	2018.0577	14.0192	0.6806
10693	Thoracic Aortic Aneurysm	0.155	-0.108	2	52	2015.8846	18.7115	0.6664
3288	Differentiation	-0.5685	-0.5793	2	49	2017.625	31.5918	1.2478
1806	Cancer	-0.023	-0.1538	2	48	2017.234	30.9167	1.0777
4089	Factor-Kappa-B	-1.0201	0.0139	2	47	2014.0426	50.7234	1.3318
6746	Matrix	-0.4835	-0.5191	2	46	2014.8444	35.087	0.9544
5252	Identification	-0.0677	0.037	2	44	2015.6136	21.4091	0.7828
7436	Mutations	-0.3479	-0.3888	2	43	2016.0698	27.6744	0.9747
10638	Tgf-Beta	-0.2245	-0.506	2	43	2016.1628	39.186	1.3408
7085	Migration	-0.8966	-0.159	2	41	2017.1951	16.3902	0.7571
10317	Subarachnoid Hemorrhage	-0.4428	0.4038	2	37	2014.2973	31	0.8417
4723	Growth-Factor	-1.025	0.1049	2	35	2015.0857	28.6857	0.9397
5944	Intracranial Aneurysm	-0.5222	0.3509	2	35	2016.1143	26.9714	0.9456
6710	Marfan Syndrome	-0.0894	-0.4563	2	34	2017.0294	25.6765	1.016
8984	Protects	-0.8102	0.1716	2	34	2018.5294	22.6176	1.2704
10479	System	0.0177	0.2331	2	34	2014.5588	18.7941	0.6418
11203	Up-Regulation	-0.8588	-0.2018	2	34	2015.5152	36.9118	1.3839
11363	Vascular Smooth Muscle Cells	-0.8006	-0.5698	2	33	2018.6875	29.4545	1.1024
8007	Osteopontin	-0.457	-0.3985	2	32	2014.5625	29.5938	0.9041
3109	Death	-0.1389	0.2777	2	31	2012.7667	32.129	0.878
9276	Receptors	-0.6663	0.4556	2	31	2014.9677	26.9677	0.8729
1488	Binding	-0.3233	0.4987	2	30	2014.8	24.7333	1.126
5946	Intracranial Aneurysms	-0.2745	0.3409	2	30	2013	42.7333	0.9103
9788	Senescence	-0.8464	-0.4481	2	30	2019.7667	13.4333	1.3258
10042	Smooth Muscle Cells	-0.3248	-0.6968	2	30	2017.069	38.9667	2.0506
7063	Micrornas	-0.5759	-0.5069	2	29	2018.8966	21.4828	0.9662
11366	Vascular Smooth-Muscle	-0.7068	-0.3253	2	29	2014.2759	67.3103	2.0162
2745	Contributes	-0.8066	-0.1366	2	28	2018.1852	16.5	0.8815
4501	Gene Expression	-0.7425	0.3363	2	27	2013.5556	33.8519	0.8364
1323	Autophagy	-0.3153	0.2595	2	26	2020.0769	14.0385	1.1292
3305	Dilatation	0.0695	-0.3144	2	26	2015.7308	30.3846	0.9058
6149	Kinase	-0.7741	0.0161	2	26	2016.1538	31.2692	1.0371
7530	Nadph Oxidase	-1.0442	-0.194	2	26	2013.7308	60.6154	1.5091
9034	Proteins	-0.0926	0.4009	2	26	2013.3077	27.2692	0.6568
11355	Vascular Remodeling	-0.5165	-0.564	2	26	2015.7308	21	0.8662
2187	Cerebral Aneurysm	-1.0057	0.3699	2	25	2015.0833	33.72	0.9071
4557	Genome-Wide Association	-0.4218	-0.4701	2	24	2017	56.375	2.5246
8394	Phenotype	-0.7607	-0.3423	2	23	2018.4783	32.8261	1.5136
10704	Thoracic Aortic-Aneurysms	-0.1481	-0.2618	2	23	2017.8261	39.5652	1.7237
11361	Vascular Smooth Muscle Cell	-0.9173	-0.5889	2	23	2018.913	20.7826	1.9786
7050	Microrna	-0.6553	-0.4407	2	22	2017.3636	49.1818	1.6514
8912	Promotes	-0.8067	0.316	2	22	2018.3636	12.5909	0.9639
9896	Shear-Stress	-0.3069	-0.3194	2	22	2014.0909	32.9091	1.0468
10045	Smooth-Muscle	-0.544	-0.3528	2	22	2011.7727	55.0909	1.1601
10384	Suppression	-1.0539	0.057	2	22	2014.4091	26.5	0.8136
2189	Cerebral Aneurysms	-0.3927	0.3938	2	21	2015.5714	26.1905	0.7661
3709	Endothelial Progenitor Cells	-0.4974	-0.2408	2	21	2015.8571	65.5238	1.8946
6826	Mechanism	-0.9397	-0.3051	2	21	2015.25	29.8095	1.3111
9286	Recruitment	-0.1099	0.5808	2	21	2017.2381	16.2857	0.7365
963	Aortic-Aneurysm Formation	-0.6008	-0.3684	2	20	2017.8	25	1.8542
4530	Genes	-0.5138	-0.0709	2	20	2015.45	17.45	0.4783
5686	Inflammatory Cytokines	-0.8069	0.2687	2	20	2016.1	21.65	0.5804
3416	Down-Regulation	-0.7087	-0.6305	2	19	2018.6316	17.1579	1.5574
4552	Genetics	-0.2874	-0.219	2	19	2013.5789	67.6316	1.854
7208	Modulation	-0.9542	0.3253	2	19	2016.7368	40.4211	1.1953
7232	Molecular-Mechanisms	-0.3981	0.1584	2	19	2017.1579	19.6842	1.2527
7520	N-Terminal Kinase	-1.0823	-0.044	2	19	2014.0526	36.6316	1.1984
8532	Plasminogen-Activator Inhibitor-1	-0.4725	-0.4458	2	19	2010.8947	74.7895	1.4572
11543	Wall Shear-Stress	0.0254	-0.1056	2	19	2013.7368	38.8421	1.3231
5014	Homocysteine	-0.3607	-0.5826	2	18	2015.3889	28.6111	1.1411
8401	Phenotypic Modulation	-0.7793	-0.8071	2	18	2019.3333	23.7778	1.6908
3848	Epigenetics	-0.5422	-0.7035	2	17	2018.1765	30.5882	1.544
7685	Nf-Kappa B	-1.0275	0.4331	2	17	2016.8125	16.8824	0.4793
10703	Thoracic Aortic-Aneurysm	-0.2308	-0.4331	2	17	2017.5882	30.6471	1.2401
1226	Atherogenesis	-0.5781	0.4693	2	16	2012	80.875	2.3889
3344	Diseases	-0.3665	0.2197	2	16	2016.5625	18.8125	0.6965
3359	Dissections	-0.1511	-0.6293	2	16	2015.875	42.875	1.3735
3383	Dna Methylation	-0.6626	-0.6768	2	16	2017.75	34.25	1.8996
3678	Endoplasmic-Reticulum Stress	-0.8414	0.1147	2	16	2018.2	56.5625	3.1485
4640	Glycation End-Products	-0.3269	0.1911	2	16	2013.4375	54.3125	1.5224
5638	Inflammasome	-0.4718	0.3662	2	16	2020.4667	9.125	1.1252
7575	Necrosis	-0.3477	0.2851	2	16	2014.7333	35.75	1.209
7748	Nlrp3 Inflammasome	-0.2633	0.0991	2	16	2020.5625	25.6875	2.1525
8614	Polymorphisms	-0.5238	0.4782	2	16	2012.6875	47.625	1.1033
9597	Roles	-0.885	0.3471	2	16	2017.3125	18.1875	1.1208
9935	Signaling Pathway	-0.6939	-0.1646	2	16	2018.8125	16.5	0.9092
10931	Transcription	-0.8986	0.4818	2	16	2014.875	47.25	1.1736
420	Age	-0.3846	-0.2536	2	15	2017.0667	14	0.6499
5092	Human Endothelial-Cells	-0.715	0.2097	2	15	2009.4667	87.0667	1.6565
5736	Infusion	-0.4779	-0.6433	2	15	2014.0667	17.8	0.4987
5768	Innate Immunity	-0.3002	0.0409	2	15	2015.8667	30.2667	1.7084
7250	Monocyte	-0.774	-0.189	2	15	2015.8	18.3333	0.9189
7303	Mouse Models	-0.7211	-0.4669	2	15	2015.2857	31.6	1.0701
9937	Signaling Pathways	-0.974	-0.2589	2	15	2018.0667	19.1333	0.9945
10035	Smooth Muscle	-0.587	-0.7954	2	15	2015.5333	25	0.9332
10049	Smooth-Muscle-Cell	-0.7102	-0.5658	2	15	2016.7333	34.6667	1.418
10702	Thoracic Aortic Dissection	0.0493	-0.2537	2	15	2016.2667	14.9333	0.7399
10932	Transcription Factor	-1.2314	0.0324	2	15	2014.1333	32.8667	0.8848
905	Aortic Disease	-0.0138	-0.0271	2	14	2017.3571	28.0714	1.2476
2639	Complex	-0.2384	0.0191	2	14	2014.1429	17.8571	0.7345
3541	Ehlers-Danlos-Syndrome	0.2535	-0.5274	2	14	2015.8571	48.7857	1.859
7020	Microarray	-0.5806	-0.0705	2	14	2012.4286	33.2857	0.7937
7142	Mitochondria	-0.2672	0.4026	2	14	2018.5	51.9286	3.0494
125	Aaa-Atpase	-0.4175	0.4507	2	13	2015.2308	33	1.0711
3381	Dna	0.2118	-0.0453	2	13	2009.9231	26.1538	0.9835
5055	Human	-0.5552	0.246	2	13	2014.3846	31.8462	0.992
5778	Insights	0.1742	0.0939	2	13	2015.9231	31.3846	0.9386
6630	Macrophage Polarization	-0.6452	-0.1988	2	13	2018	21	1.0225
9806	Sequence Variant	-0.3661	-0.5276	2	13	2016.5385	123.6154	4.2182
11299	Vascular Biology	-0.5059	-0.7835	2	13	2015.4615	31.6923	1.7466
1195	Aspirin	0.0715	0.2317	2	12	2016.3333	27.1667	1.0115
1594	Blood Pressure	-0.0009	-0.2194	2	12	2015.6667	57.25	1.6012
2169	Cell-Proliferation	-0.6983	0.054	2	12	2017.0833	28.5833	0.771
3691	Endothelial Cell	-0.8472	0.3956	2	12	2016.3636	49	1.679
8734	Ppar-Gamma	-0.8286	-0.5181	2	12	2013.25	25.4167	0.7115
9018	Protein-Kinase	-0.6754	-0.817	2	12	2016.5833	41.4167	1.3294
9182	Rage	-0.3915	0.5531	2	12	2015.3333	35.4167	1.0918
75	5-Lipoxygenase Pathway	-0.7645	0.1194	2	11	2011.2727	50.3636	1.0577
1443	Beta	-1.1629	-0.2098	2	11	2017.8182	18.1818	0.7401
1541	Biology	-0.2268	0.5099	2	11	2013	40	0.8711
1887	Cardiac-Hypertrophy	-1.0327	-0.2644	2	11	2018.2	19.2727	1.0207
5402	Immune Infiltration	-0.4922	0.6322	2	11	2021.9091	2	0.6535
6120	Kappa-B Activation	-0.7288	0.384	2	11	2013.9091	77.5455	2.4176
6471	Long Noncoding Rnas	-0.4491	-0.6984	2	11	2018.8182	48.9091	2.4932
6487	Losartan	-0.046	-0.8047	2	11	2014.5455	41.0909	1.2062
7600	Neointima Formation	-0.562	-0.7482	2	11	2015.4545	28.8182	1.1732
9193	Rapamycin	-0.5313	-0.0144	2	11	2018.7273	15.2727	0.7526
9507	Reveals	-0.2402	-0.0303	2	11	2016.6364	23.0909	0.7612
10074	Soluble Epoxide Hydrolase	-0.953	-0.0522	2	11	2016.7273	24.7273	1.0646
10233	Stem-Cells	-0.8093	-0.6463	2	11	2018.4545	12.9091	0.6502
10695	Thoracic Aortic Aneurysm And Dissection	-0.6398	0.1837	2	11	2019.3333	9.0909	0.4638
1065	Arachidonic-Acid	-0.8778	-0.0244	2	10	2015.1	33.4	1.2851
1527	Bioinformatics	-0.7603	0.6543	2	10	2020.2	6.2	0.5046
1668	Brain	-0.3902	0.4995	2	10	2018	10.9	0.709
2162	Cell-Death	-0.4497	0.521	2	10	2012.9	17.9	0.5411
3158	Deletion	-0.8501	0.6205	2	10	2019	11.4	1.6379
3922	Ets	-1.2996	0.1294	2	10	2012.5	34.2	0.6931
4114	Family	-1.0625	0.1657	2	10	2016.8	31.1	0.9406
5846	Interleukin-1-Beta	-0.7573	0.461	2	10	2016.6	22.4	0.9565
6098	Jnk	-1.0358	0.3068	2	10	2015.2	27.3	0.7485
7419	Muscle-Cell Apoptosis	-1.0155	-0.4724	2	10	2017.9	8.7	0.5493
7747	Nlrp3	-0.1876	0.2699	2	10	2019.9	12.7	1.1895
8727	Potential Role	-0.4528	-0.2727	2	10	2016.2	39	1.6049
9143	Pyroptosis	-0.8013	0.5722	2	10	2021.3333	11.9	2.77
9973	Sirt1	-1.0168	-0.3442	2	10	2019.6	18.4	1.0961
10036	Smooth Muscle Cell	-1.1159	0.1022	2	10	2011.8	79.4	1.6703
10806	Tissue Growth-Factor	-0.8887	-0.5285	2	10	2016.8	21.5	1.0665
10979	Transgenic Mice	-0.9201	0.1828	2	10	2012.4	77.7	1.759
11198	Unruptured Intracranial Aneurysms	-0.3684	0.1144	2	10	2015.5	19.7	0.9547
11290	Vascular	-0.1075	-0.6692	2	10	2016.9	20.5	0.6985
3990	Expression	-0.7003	0.1302	3	664	2014.0833	33.7485	0.9293
138	Abdominal Aortic Aneurysm	-0.1714	0.1201	3	659	2015.4118	22.3854	0.8168
6774	Matrix Metalloproteinases	-0.6695	0.0086	3	313	2011.3109	54.2588	1.1738
8175	Pathogenesis	-0.3443	0.0713	3	283	2014.7082	31.8481	0.933
154	Abdominal Aortic-Aneurysms	-0.2147	-0.1216	3	240	2011.4667	59.1542	1.3258
6636	Macrophages	-0.5637	-0.136	3	182	2015.5967	32.011	1.1293
7199	Model	-0.31	0.1449	3	128	2014.1811	27.1016	0.8013
3488	E-Deficient Mice	-0.8562	-0.3833	3	116	2012.8103	68.0948	1.6309
3417	Doxycycline	-0.6175	-0.5654	3	84	2011.8571	43.6548	1.0078
6794	Matrix-Metalloproteinase-9	-0.9319	0.0776	3	83	2013.0723	32.8193	0.8711
646	Angiogenesis	-0.821	-0.0738	3	81	2014.0375	48.1852	1.162
5495	In-Vivo	-0.3376	-0.1181	3	80	2013.8125	73.025	1.8812
10520	T-Cells	-0.4336	0.2074	3	80	2014.8734	28.6875	0.8701
5492	In-Vitro	-0.4384	0.2719	3	73	2012.3014	44.1233	1.0557
6975	Metalloproteinases	-0.6556	-0.3894	3	71	2010.5775	57.6197	1.278
6618	Macrophage	-0.7701	0.0706	3	70	2015.8286	37.3429	1.3119
3960	Expansion	-0.0903	-0.2135	3	63	2011.1429	28.8254	0.6225
1246	Atherosclerotic Lesions	-0.8004	-0.2544	3	61	2011.0656	58.1311	1.2597
7272	Monocytes	-0.6324	-0.0928	3	60	2017.4655	23.5333	1.1369
6454	Localization	-0.9773	-0.1187	3	59	2007.7119	67.5254	1.152
144	Abdominal Aortic Aneurysms	-0.2901	-0.3908	3	57	2014.7544	25.9123	0.8002
3559	Elastin	-0.8904	-0.2384	3	56	2013.6964	36.4643	0.9268
9199	Rat	-0.621	0.5899	3	56	2010.9643	27.1071	0.7138
5269	Ifn-Gamma	-0.6691	0.511	3	54	2012.9444	48.3333	1.494
6756	Matrix Metalloproteinase	-0.9593	0.0051	3	53	2013.6078	32.0377	0.8827
4485	Gelatinase	-1.1334	-0.0832	3	51	2007.9412	59.2745	1.1547
10807	Tissue Inhibitor	-0.5783	-0.3019	3	51	2010.0196	90.6275	1.7376
5746	Inhibitor	-0.6886	-0.1021	3	50	2012.88	34.98	0.8287
2561	Collagen	-0.7484	-0.1246	3	49	2013.0612	39.6735	0.9805
3545	Elastase	-0.6224	0.3123	3	46	2012.5217	30.2391	0.7439
3131	Deficiency	-0.6225	-0.1421	3	45	2014.6	27.7556	0.9494
6119	Kappa-B	-1.0248	0.2127	3	45	2016.2727	16.8889	0.6074
5417	Immune-Responses	-0.7509	0.5075	3	44	2014.3409	41.5455	1.1088
7255	Monocyte Chemoattractant Protein-1	-0.7986	0.4081	3	44	2010.7045	60.4545	1.2939
1251	Atherosclerotic Plaques	-0.3506	-0.2936	3	41	2012.3171	29.5366	1.1659
5823	Interferon-Gamma	-0.6228	0.2637	3	37	2011.9189	61.2703	1.9599
9205	Rat Model	-0.4313	-0.116	3	37	2013.973	32.2703	0.8103
2295	Chlamydia-Pneumoniae	-0.0389	-0.3363	3	35	2007.1714	84.4	1.5152
3142	Degradation	-1.148	0.0068	3	35	2011.3714	56.4286	1.1351
10046	Smooth-Muscle Cells	-0.5793	0.0774	3	35	2004.1714	107	2.4464
608	Aneurysm Formation	-0.5185	-0.4325	3	34	2015.3333	25.8824	1.1688
5749	Inhibitors	-0.4816	-0.0196	3	33	2013.1515	31.0606	0.8471
3702	Endothelial Growth-Factor	-0.3424	-0.015	3	31	2014.129	39.9032	1.1721
3136	Degeneration	-0.6261	-0.2417	3	29	2010.1111	34.4483	0.7561
7297	Mouse	-0.5895	0.0158	3	29	2017.3103	46	1.7517
10798	Tissue	-0.0144	0.1061	3	28	2013.9286	20.2143	0.6419
6577	Lymphocytes	-0.2153	0.3251	3	27	2011.1481	40.037	1.1313
9038	Proteolysis	-0.7225	0.5877	3	26	2009.3846	38.6923	0.8491
1247	Atherosclerotic Plaque	-0.431	-0.8667	3	24	2013.7917	90.125	1.9588
3166	Dendritic Cells	-0.3648	-0.0482	3	24	2013.2917	50.9167	1.3399
6737	Mast-Cells	-0.4474	-0.059	3	24	2016.5652	59.5417	1.4407
2264	Chemokines	-0.651	0.8326	3	23	2011.6522	47.5217	1.1704
6857	Mediators	-0.4263	0.5986	3	23	2016.0435	17.6087	0.6609
6927	Messenger-Rna	-0.8258	0.0626	3	23	2010.5217	56	1.3551
6967	Metalloproteinase	-1.0411	-0.0752	3	23	2010.8636	44.4783	0.8359
8947	Prostaglandin E-2 Synthesis	-1.0984	-0.3223	3	23	2010.8261	61.1304	1.2242
491	Alpha	-0.1307	0.4355	3	22	2017.2273	21.3636	0.8573
7410	Murine Model	-0.6025	0.4139	3	22	2015.7727	39	2.0474
7667	Neutrophil Recruitment	-0.4913	0.5641	3	22	2015.9091	40	1.3867
703	Animal Model	-0.5849	0.1846	3	21	2012.0476	31.2857	0.6371
715	Animal-Models	-0.9367	-0.4003	3	21	2018.45	11.3333	0.9904
1043	Apolipoprotein-E	-0.8475	-0.3296	3	21	2013.3333	49.8095	1.2559
2315	Cholesterol	-0.8101	-0.0286	3	21	2013.5714	31.5238	0.8205
3352	Disruption	-0.9778	-0.1851	3	21	2015.8095	75.4762	2.1187
6082	Iv Collagenase	-1.1367	0.1707	3	21	2004.8095	109	1.7553
683	Angiotensin-Converting Enzyme	-0.9291	-0.1191	3	20	2011.5	56.05	1.0583
6765	Matrix Metalloproteinase-2	-0.8276	0.4514	3	20	2013.7	26.85	0.7309
6823	Mechanical-Properties	-0.3928	-0.3456	3	20	2011.35	47.55	1.1933
9954	Simvastatin Suppresses	-0.6412	-0.3229	3	20	2011.7	24.05	0.6203
6600	Lysyl Oxidase	-1.1398	-0.1515	3	19	2014.4211	45.2632	1.1751
8030	Overexpression	-0.744	-0.5172	3	19	2013.7778	27.6842	0.7347
8862	Progenitor Cells	-0.4444	-0.3161	3	19	2015.2632	32.7368	1.1083
9156	Quantification	-0.489	-0.1151	3	19	2009.8889	40.2632	0.8623
3561	Elastin Degradation	-0.6594	-0.5125	3	18	2009.5	58.3333	1.4444
6783	Matrix-Metalloproteinase	-0.6786	-0.0568	3	18	2014.0556	22.5	0.7132
7186	Mmp-9	-1.0437	-0.1266	3	18	2014	27.4444	0.7641
4489	Gelatinase-B	-0.924	0.273	3	16	2008.0625	70.375	1.2518
5185	Hypercholesterolemia	-0.7886	-0.4602	3	16	2012.625	64.0625	1.5385
7609	Neovascularization	-0.7485	-0.6622	3	16	2012.0625	42.125	0.988
2115	Cell	0.0972	-0.1274	3	15	2015.0667	15.3333	0.5583
2393	Chymase	-0.5447	0.1545	3	15	2013	44.6667	0.9925
5489	In-Situ Localization	-1.0979	0.0222	3	15	2006.8667	77.6667	2.0572
8279	Periarterial Application	-0.8836	0.033	3	15	2010.1333	74.8667	1.3451
8975	Proteases	-0.6678	0.3838	3	15	2012.4667	28.2	0.6756
187	Accumulation	-0.4363	0.0903	3	14	2014.8571	57.0714	1.4912
1640	Bone-Marrow	-0.5449	-0.2642	3	14	2016.2143	21	0.7788
2026	Cathepsins	-0.699	0.2961	3	14	2016.3571	18.9286	0.8007
5817	Intercellular-Adhesion Molecule-1	-0.6462	0.7618	3	14	2007.5714	78	1.4495
6451	Local Overexpression	-0.94	-0.4636	3	14	2007.2143	140.8571	2.2853
6728	Mast Cell	-0.453	0.0456	3	14	2014.5714	59.2857	2.02
8946	Prostaglandin E-2	-0.742	0.2628	3	14	2012.6154	38.8571	0.7739
9307	Reduces Atherosclerosis	-0.6352	0.0539	3	14	2014.2857	56.0714	1.5686
10524	T-Lymphocytes	-0.9168	0.3945	3	14	2009.8571	70.9286	1.3629
398	Adventitia	-0.3446	-0.2195	3	13	2017.1538	23.7692	0.8119
1784	Calcium-Chloride	-0.9602	0.4713	3	13	2011.2308	50	0.9457
5410	Immune System	-0.2649	0.2717	3	13	2014.5385	70.6154	2.1496
5416	Immune-Response	-0.0555	0.3304	3	13	2010.7692	33.7692	0.764
5448	Immunology	-0.5708	0.573	3	13	2012.5385	61.1538	1.2854
7178	Mmp	-0.9643	0.1195	3	13	2016.2308	13.0769	0.452
11384	Vascular-Disease	-0.2266	0.1536	3	13	2013.5385	27.3846	0.6609
2993	Cyclooxygenase-2	-1.2457	-0.1726	3	12	2011.25	32.3333	0.6748
3015	Cystatin-C Deficiency	-0.8588	0.1982	3	12	2010.3333	122.4167	2.3936
5517	Increased Expression	-0.8692	0.2629	3	12	2012.0833	73.5833	1.8081
8531	Plasminogen-Activator	-0.7127	-0.0151	3	12	2008	85.1667	1.5321
11382	Vascular Wall	-0.7062	-0.7266	3	12	2018	27.25	0.8081
1144	Arteriosclerosis	-0.0725	-0.2675	3	11	2009.9091	87.8182	1.5425
2155	Cell Therapy	-0.633	-0.6443	3	11	2015.7273	10.2727	0.341
6764	Matrix Metalloproteinase-12	-0.9041	-0.6767	3	11	2014.6	17.7273	0.9937
6789	Matrix-Metalloproteinase Inhibitor	-1.1078	-0.2389	3	11	2009.6364	109.8182	2.0185
7184	Mmp-2	-1.1454	0.2892	3	11	2013.9091	46.9091	0.9648
7412	Muscle	-0.4193	-0.2109	3	11	2016.2727	20.1818	0.784
7884	Obstructive Pulmonary-Disease	-0.3515	-0.165	3	11	2011.1818	64.1818	1.3892
8319	Peripheral-Blood	-0.4811	-0.1887	3	11	2013.4545	28.4545	0.8739
8909	Promoter	-0.4415	0.6801	3	11	2012	27.9091	0.7302
1207	Asthma	-0.1509	0.1607	3	10	2015.8	20.1	0.7329
2252	Chemokine	-0.9601	0.2232	3	10	2012.6	69.3	1.7788
2816	Coronary-Arteries	-0.0889	-0.0238	3	10	2010.5	16.9	0.4043
3012	Cystatin C	-0.0295	0.4422	3	10	2015.1	17.1	0.4514
5070	Human Atherosclerotic Plaques	-0.6735	0.5585	3	10	2004.4	137.1	2.2635
5874	Interleukin-8	-0.1558	0.8328	3	10	2009.8	40.1	0.7915
6176	Knockout Mice	-1.1227	-0.3976	3	10	2012.9	47.9	1.1004
8431	Phosphorylation	-0.7461	-0.2789	3	10	2016.6	90.2	2.3313
9755	Secretion	-0.3747	0.6486	3	10	2010.1	24.3	0.8042
10220	Statin	-1.1406	-0.3572	3	10	2014	25.2	0.5599
10506	T Cells	-0.155	0.6155	3	10	2015.2	22	1.2339
10509	T Lymphocytes	-0.8197	0.5137	3	10	2010	56.7	1.4526
10625	Tetracyclines	-0.7186	-0.2254	3	10	2009.8	90.4	1.5615
10813	Tissue Inhibitors	-0.7921	-0.2999	3	10	2009.8	63.7	1.5504
11000	Transplantation	-0.4941	0.2616	3	10	2011.8	78.1	1.5317
11418	Vegf	-1.0448	-0.4296	3	10	2014.5	28.9	0.7426
3056	Cytokines	-0.1347	0.7453	4	156	2011.7161	31.1282	0.8954
5714	Inflammatory Response	0.5481	0.5964	4	119	2012.7479	19.8992	0.5633
10403	Surgery	0.6536	0.5652	4	116	2011.9912	15.3879	0.453
5866	Interleukin-6	0.161	0.5797	4	93	2012.1739	45.4624	1.5356
5759	Injury	-0.019	0.556	4	79	2013.859	20.4937	0.604
7582	Necrosis-Factor-Alpha	-0.3309	0.3937	4	76	2012.1316	56.3816	1.2138
6026	Ischemia-Reperfusion Injury	0.1306	0.8037	4	62	2011.629	37.3871	1.1658
616	Aneurysm Repair	0.5021	0.7203	4	56	2012.2143	17.6429	0.4227
11100	Tumor-Necrosis-Factor	0.0433	0.7625	4	55	2008.9818	121.3818	2.2871
6019	Ischemia	0.3391	0.7562	4	53	2009.1887	39.1887	0.7439
9524	Rheumatoid-Arthritis	0.1559	0.1467	4	53	2014.2453	45.6792	1.4382
3473	Dysfunction	-0.0334	0.2904	4	52	2015.4118	25.0962	0.8087
133	Abdominal	0.1705	0.462	4	49	2015.625	27.2449	1.0207
9477	Responses	-0.4028	0.7374	4	45	2016.0444	25.9556	0.8104
10224	Statins	-0.1342	0.3169	4	42	2012.4286	32.381	0.7457
3133	Deficient Mice	-0.4227	0.3456	4	39	2013.1538	44.3077	1.1801
7725	Nitric-Oxide	-0.2578	0.4495	4	38	2013.5526	31.0263	0.9655
9426	Reperfusion Injury	0.29	0.8877	4	38	2008.3158	37.7632	0.6235
8188	Pathophysiology	0.0205	0.3166	4	37	2014.4054	27.1351	1.0435
9367	Release	0.2098	0.6622	4	36	2012.6667	31.1389	1.1735
10851	Tnf-Alpha	-0.3464	0.4565	4	35	2013.7429	50.4857	1.2456
3042	Cytokine	-0.287	0.5519	4	34	2012.7941	35.4412	0.8486
5346	Il-6	0.0875	0.5229	4	33	2014.129	20.1818	0.8927
8803	Prevention	0.1113	0.2085	4	33	2013	39.7576	0.8687
9214	Rats	-0.2645	0.6527	4	33	2013.5455	37.2424	0.8987
5594	Induction	-0.3603	0.3372	4	30	2015.0333	31.8333	1.0946
9795	Sepsis	0.4749	0.6584	4	30	2009.6667	20.2667	0.4272
965	Aortic-Aneurysm Repair	0.3583	0.8056	4	29	2008.931	84.5862	1.3351
1157	Artery	0.2325	0.1839	4	29	2010.4138	35.2759	0.7256
1543	Biomarker	0.0892	0.1543	4	29	2018.0714	17.3103	0.7247
867	Aortic Aneurysm, Abdominal	0.182	0.304	4	28	2012.75	24.0357	0.8503
6029	Ischemia/Reperfusion Injury	-0.0279	0.8373	4	28	2014.5	17	0.6323
10430	Survival	0.4606	0.4759	4	28	2012.6071	28.7857	0.6537
11389	Vascular-Surgery	0.436	0.7922	4	27	2009.5926	28	0.5844
3728	Endothelium	-0.2558	0.2038	4	26	2012.3462	75.9231	1.4345
7673	Neutrophils	0.0495	0.6802	4	26	2015.1538	28.6923	1.7948
8611	Polymorphism	-0.0082	0.0539	4	25	2012.4	27.64	0.7773
6025	Ischemia-Reperfusion	0.0825	0.9024	4	24	2009.375	23.3333	0.581
7653	Neutrophil	0.0274	0.6228	4	24	2013.2083	18.375	0.566
8191	Pathways	-0.3201	0.6274	4	24	2017.0833	13.2917	0.8231
1607	Blood-Flow	0.2785	0.3458	4	23	2012.0435	45.8696	1.0326
4097	Failure	0.3364	0.6647	4	22	2010.6364	28.0455	0.6725
6335	Leukocytes	-0.2618	0.5956	4	21	2011.6667	44.7143	1.1528
3695	Endothelial Cells	-0.2054	0.404	4	20	2016.75	21.45	1.0215
4797	Heart	0.1095	0.2913	4	20	2015.4	16.35	0.5765
9828	Serum	0.2407	0.5187	4	20	2014.55	25.75	0.7726
10432	Susceptibility	0.0751	0.3287	4	20	2013.45	20.6	0.5971
779	Antibodies	0.4284	0.1964	4	19	2012.8947	39.6316	1.2658
1583	Blood	0.1458	0.3684	4	19	2015.4211	17.5263	0.6734
8518	Plasma-Levels	-0.1132	0.5105	4	19	2009.8947	22.4211	0.6581
9994	Skeletal-Muscle	0.2534	0.8394	4	19	2011.1579	26.0526	0.6726
814	Antioxidant	-0.0091	0.3785	4	17	2015.9412	16.8824	0.8659
1536	Biological Responses	0.6044	0.8193	4	17	2005.8235	28.7647	0.5443
5717	Inflammatory Response Syndrome	0.6085	0.7747	4	17	2010.2941	75.7059	1.2512
10490	Systemic Inflammatory Response	0.5577	0.7067	4	17	2009.7333	65.1765	1.1705
11494	Visceral Ischemia	0.2234	0.9551	4	17	2007.9412	29.0588	0.4916
267	Acute Kidney Injury	0.6433	0.5019	4	16	2017.125	20.4375	0.7847
352	Adhesion	-0.3321	0.8188	4	16	2010.9375	22.5625	0.5395
358	Adhesion Molecules	0.0599	0.4644	4	16	2010.1875	87.5625	1.5184
1905	Cardiopulmonary Bypass	0.2698	0.7664	4	16	2009.75	24.375	0.4442
2902	Crohns-Disease	0.4175	0.4903	4	16	2016.125	36.25	1.2597
9425	Reperfusion	0.1647	0.948	4	16	2009.1875	24.5	0.495
781	Antibody	-0.0417	0.6465	4	15	2014.9333	14	0.5526
1890	Cardiac-Surgery	0.6112	0.6166	4	15	2013.2	23.0667	0.6476
5724	Inflammatory-Bowel-Disease	0.363	0.4897	4	15	2014.5333	132.2667	2.862
5850	Interleukin-10	0.238	0.7285	4	15	2011	22.0667	0.5378
7465	Myeloperoxidase	-0.0064	0.6945	4	15	2016.8	18.4	0.8058
7979	Organ Failure	0.5463	0.8979	4	15	2007.4667	19.2667	0.3205
9953	Simvastatin	-0.2722	0.7513	4	15	2012.7333	30.8667	0.6648
10491	Systemic Inflammatory Response Syndrome	0.6088	0.8576	4	15	2009.5333	22.8667	0.5277
270	Acute Lung Injury	0.1914	0.8454	4	14	2013.8571	14.8571	0.3764
1911	Cardiovascular	-0.0784	0.1583	4	14	2014.9286	43.5	1.3683
7387	Multiple Organ Failure	0.471	1.0016	4	14	2006.5714	23.3571	0.5058
7721	Nitric Oxide	-0.1586	0.6727	4	14	2010.6429	120.4286	1.974
8144	Paraplegia	0.1438	0.9045	4	14	2007.1429	28.7143	0.5626
8980	Protection	0.1899	0.7197	4	14	2013.7143	22.5714	0.6238
3092	Damage	0.2957	0.5298	4	13	2014.8462	17.3846	0.6169
3736	Endotoxemia	0.4438	0.9451	4	13	2005.6923	17.3846	0.2801
5725	Infliximab	0.3945	0.5478	4	13	2018.0769	41.8462	1.7248
6028	Ischemia/Reperfusion	-0.0248	0.9173	4	13	2011.3077	37.4615	0.6474
6139	Kidney	0.1171	0.6691	4	13	2014.2308	19.0769	0.4907
7944	Open Surgery	0.8058	0.6197	4	13	2010.9231	15.7692	0.3535
8335	Permeability	0.2971	0.7113	4	13	2012.75	25.5385	0.802
8549	Platelets	0.2921	0.5981	4	13	2015.6923	17.3846	1.1521
10380	Suppresses	-0.5982	0.6909	4	13	2013.9231	39.1538	0.7707
1380	Bacterial Translocation	0.4152	1.0444	4	12	2005.1667	39.0833	0.7454
2627	Complement	-0.1063	0.7028	4	12	2009.5	68.5833	1.7918
3737	Endotoxin	0.341	0.8477	4	12	2006.0833	25.3333	0.542
4871	Hemorrhagic-Shock	0.2196	1.0324	4	12	2007.3333	26.1667	0.4983
6514	Lower Torso Ischemia	0.3022	1.0707	4	12	2003.6667	47.1667	0.8764
8792	Pressure	0.142	0.5156	4	12	2016.4167	33.3333	0.871
946	Aortic Surgery	0.6521	0.6571	4	11	2014.1818	10.8182	0.3879
1654	Bowel Ischemia	0.5253	0.871	4	11	2005.6364	37.5455	0.6416
2209	Cerebrospinal-Fluid	0.2897	0.2648	4	11	2018.0909	13.7273	0.6126
2592	Colony-Stimulating Factor	-0.1664	0.3831	4	11	2011.5455	141.7273	3.234
6544	Lung Injury	0.1779	1.067	4	11	2005.4	173.7273	2.5986
8707	Postoperative Complications	0.8574	0.5286	4	11	2008.9091	12.5455	0.2605
9189	Randomized-Trial	0.4367	0.569	4	11	2013.5455	23.2727	1.3507
9802	Septic Shock	0.1933	0.7774	4	11	2003.5455	27.6364	0.432
1170	Arthritis	0.5089	0.2538	4	10	2013.7	138.4	2.2681
4223	Fibrinogen	0.414	0.6407	4	10	2011.3	36.7	0.9595
4277	Flow	0.2726	0.0667	4	10	2013	20.4	0.4521
4327	Focal Cerebral-Ischemia	-0.2599	0.8437	4	10	2011.1	45	0.9791
4529	Generation	0.0389	0.8389	4	10	2009.4	19.7	0.432
4846	Heme Oxygenase-1	-0.3267	0.7324	4	10	2014.7	23.4	0.6245
7249	Monoclonal-Antibody	0.0641	0.4103	4	10	2013	36.7	1.0218
7978	Organ Dysfunction	0.3817	0.9228	4	10	2006.9	31.8	0.5394
8377	Pharmacokinetics	0.3294	0.5884	4	10	2017.1	26.4	1.135
9121	Pulmonary-Function	0.3493	1.0118	4	10	2004.5	34.5	0.6217
9247	Receptor Antagonist	0.0505	0.5838	4	10	2011.7	69.7	1.4602
9574	Risk-Factor	0.2541	0.1351	4	10	2015.4	29.6	1.0616
9884	Severity	0.3311	0.4161	4	10	2013.7	16.9	0.4774
9900	Shock	0.2421	0.8753	4	10	2011.4	22.8	0.5577
10126	Spinal Cord Injury	-0.0028	0.756	4	10	2015.5	23.2	0.7153
10488	Systemic Inflammation	0.2654	0.6425	4	10	2012.8	18.2	0.39
1232	Atherosclerosis	-0.2199	-0.2462	5	624	2014.3199	34.7901	1.092
1203	Association	0.3451	-0.1226	5	164	2014.5926	28.311	0.9153
9575	Risk-Factors	0.1969	-0.2004	5	163	2013.7239	48.7914	1.2315
9562	Risk	0.2916	-0.0166	5	155	2015.4902	24.4645	0.8307
7288	Mortality	0.5643	0.2808	5	145	2013.9149	23.8138	0.6674
1742	C-Reactive Protein	0.3736	-0.0029	5	134	2013.6767	34.6716	0.9731
5203	Hypertension	-0.2533	-0.1814	5	82	2015.2195	38.7317	1.1207
1951	Cardiovascular-Disease	0.0167	-0.3302	5	81	2013.4074	36.037	1.023
7489	Myocardial-Infarction	-0.1138	-0.1711	5	81	2012.5802	56.1481	1.5514
7729	Nitric-Oxide Synthase	-0.502	0.0421	5	78	2012.6104	108.7179	2.6771
1545	Biomarkers	0.3354	0.1141	5	77	2017.12	16.7013	0.7002
1917	Cardiovascular Disease	-0.1268	-0.4314	5	68	2017.3235	34.5882	1.5417
3698	Endothelial Dysfunction	-0.1873	-0.3775	5	62	2017.7581	23.7258	1.3205
11335	Vascular Inflammation	-0.1747	-0.4762	5	61	2015.3667	32.3443	1.0061
8801	Prevalence	0.2052	-0.3433	5	60	2015.5424	19.3	0.5733
6937	Metaanalysis	0.2073	-0.1416	5	54	2016.8113	20.4259	0.903
6714	Markers	0.4235	0.3002	5	49	2016.102	14.2245	0.5044
2831	Coronary-Artery-Disease	-0.1372	-0.3696	5	47	2014.3191	61.4255	1.7846
6500	Low-Density-Lipoprotein	-0.2904	-0.064	5	44	2012.75	70.9318	1.8748
1769	Calcification	0.1236	-0.6234	5	41	2016.5122	26.3171	0.8646
1610	Blood-Pressure	-0.565	-0.4178	5	37	2015.5135	25.5405	1.0286
3837	Epidemiology	0.5878	-0.385	5	37	2014.7297	22.8649	0.684
2834	Coronary-Heart-Disease	0.1236	-0.2629	5	36	2013.4722	52.3333	1.3862
7880	Obesity	-0.2534	-0.6214	5	36	2016.6111	39.8611	1.4283
1919	Cardiovascular Diseases	-0.1609	0.0716	5	35	2017.5143	29.2571	1.672
10296	Stroke	0.428	-0.3592	5	35	2016.2059	26.1714	1.0199
4810	Heart-Failure	-0.1489	-0.1043	5	34	2015.4412	39.6765	1.4683
9228	Reactive Oxygen Species	-1.0122	-0.5797	5	30	2015.8667	38.4	1.2158
9355	Regulatory T-Cells	-0.4088	-0.0126	5	30	2017.9655	42.2	1.6559
274	Acute Myocardial-Infarction	0.1337	-0.3392	5	29	2011.6552	28.2759	0.8459
139	Abdominal Aortic Aneurysm (Aaa)	-0.1623	0.0177	5	28	2016.8929	15.3929	0.7656
9187	Randomized Controlled-Trial	0.0354	-0.1718	5	27	2013.1852	48.5185	1.3965
9565	Risk Factors	0.3158	-0.0734	5	26	2014.8846	32.2308	0.9639
10031	Smoking	0.0131	-0.7253	5	26	2014.48	38.8462	1.0592
3939	Events	0.4145	-0.4486	5	25	2015.12	29.52	0.9448
8484	Plasma	0.2335	0.2441	5	25	2013.36	17.6	0.6442
9417	Renin-Angiotensin System	-0.2871	-0.1395	5	23	2015.1739	33.6957	1.3584
1130	Arterial Stiffness	0.1788	-0.6497	5	22	2018.0952	14.8636	0.7695
6948	Metabolism	-0.0559	-0.0618	5	22	2017.3182	24.0909	1.1174
3223	Diabetes	-0.2074	-0.2833	5	21	2015.5714	90.1905	2.2563
4792	Health	0.2437	0.0165	5	21	2016.7143	20.7619	0.8493
5789	Insulin-Resistance	-0.0679	-0.525	5	21	2015.7619	56.619	3.234
6893	Men	0.3097	0.1999	5	20	2014.65	31.6	0.8488
7891	Occlusive Disease	0.0373	0.0311	5	20	2010.1	24.4	0.5079
8473	Plaque	-0.0364	-0.6862	5	20	2011.7	56.25	1.2828
662	Angiotensin	-0.5987	-0.693	5	19	2011.7895	56.5789	1.3994
2761	Converting Enzyme-Inhibitors	-0.5268	-0.6271	5	19	2014.5263	37.5789	1.233
5929	Intimal Hyperplasia	-0.4441	-0.7996	5	19	2011.3158	38.5789	1.0546
7602	Neointimal Hyperplasia	-0.4334	-0.5517	5	19	2015.4211	25.4211	1.0825
8757	Prediction	0.4138	0.0373	5	19	2014.3158	34.9474	0.9096
9373	Remodeling	-0.2549	-0.6756	5	18	2011.4444	78.5	1.6842
11286	Vasa Vasorum	0.0271	-0.5542	5	18	2016.0588	15.5	0.7889
183	Accelerated Atherosclerosis	-0.2377	-0.3421	5	17	2011.7647	97.1176	2.0998
374	Adipose-Tissue	-0.3646	-0.6533	5	17	2017.3529	30.8235	1.3862
435	Aging	-0.2314	-0.7165	5	17	2016.2941	38.3529	1.4357
2362	Chronic Kidney-Disease	0.1868	-0.5866	5	17	2016.3529	82.1176	3.109
4732	Growth-Rate	0.2418	-0.7776	5	17	2013.0588	42.0588	1.2675
4809	Heart-Disease	0.0121	-0.3979	5	17	2011.5882	41.1765	1.2912
5876	Interleukins	0.1297	0.4189	5	17	2012.75	102.4118	3.1654
8326	Perivascular Adipose Tissue	-0.3116	-0.6177	5	17	2020.1765	12.4118	0.9317
9480	Restenosis	-0.0383	-0.5787	5	17	2011.4375	20.2941	0.7905
7217	Molecular Imaging	0.1741	-0.9032	5	16	2016.875	13.75	0.541
10265	Stiffness	-0.1598	-0.0445	5	16	2017.5333	15.125	1.0976
2404	Cigarette-Smoking	-0.2243	-0.5715	5	15	2012.8	25.8	0.9728
4860	Hemodynamics	0.0849	-0.2122	5	15	2010.9333	36.4	1.0779
5698	Inflammatory Markers	0.1996	0.2153	5	15	2010.4667	32	0.5824
5927	Intima-Media Thickness	0.0176	-0.6001	5	15	2014.6	62.8	2.2376
7478	Myocardial Infarction	0.2306	-0.4347	5	15	2016.0714	39.3333	1.3267
225	Activated Protein-Kinase	-0.6058	-0.4456	5	14	2017.2143	49.5714	2.2758
8309	Peripheral Arterial-Disease	0.2589	-0.2543	5	14	2013.2857	41.2143	1.1224
2794	Coronary Artery Disease	0.2042	-0.6951	5	13	2013.3077	43.7692	1.1927
3700	Endothelial Function	0.1017	-0.4695	5	13	2015.7692	23.0769	0.8478
8329	Perivascular Adipose-Tissue	-0.2798	-0.4731	5	13	2021	4.9231	0.7753
9126	Pulse-Wave Velocity	0.0574	-0.4368	5	13	2015.2308	50.2308	1.7449
11301	Vascular Calcification	-0.1486	-0.8583	5	13	2016.2308	53.4615	2.2169
168	Abdominal-Aortic-Aneurysm	-0.3894	-0.7724	5	12	2013.0833	73.1667	2.0683
1942	Cardiovascular Risk	0.3284	0.0402	5	12	2016.8333	21.8333	0.7187
2762	Converting-Enzyme	-0.4967	0.209	5	12	2016.8333	17.5833	0.7008
2781	Coronary	0.373	-0.542	5	12	2011.5	23.5833	0.5064
3961	Expansion Rate	0.3349	-0.7289	5	12	2013.5833	122	2.5534
4753	Gut Microbiota	-0.0269	0.1715	5	12	2020.5	11	2.5684
5312	Ii-Induced Atherosclerosis	-0.6515	-0.7404	5	12	2012.4545	46.3333	1.4858
6007	Iron-Oxide	0.3021	-0.9154	5	12	2014.9167	27.0833	0.8834
6909	Mesenchymal Stem-Cells	-0.2048	-0.6428	5	12	2018.8333	19.75	1.0196
6946	Metabolic Syndrome	0.1348	-0.7011	5	12	2017.5	37.3333	1.7959
6980	Metformin	-0.1032	-0.0932	5	12	2020.25	11.8333	0.9146
11590	Women	0.3477	-0.25	5	12	2016.6667	34.9167	1.0678
1944	Cardiovascular Risk-Factors	0.3075	-0.5185	5	11	2014.7273	60.3636	2.3617
2294	Chlamydia Pneumoniae	0.2091	-0.2993	5	11	2003.6364	27	0.5213
3224	Diabetes Mellitus	0.0973	-0.0436	5	11	2018.9091	37.6364	2.0738
6051	Ischemic-Stroke	0.1666	-0.2456	5	11	2016.8182	51	1.758
6934	Meta-Analysis	0.482	-0.3589	5	11	2015.8182	24.4545	0.788
7529	Nad(P)H Oxidase	-0.8331	-0.7504	5	11	2014	90.6364	2.5526
8312	Peripheral Artery Disease	0.2246	-0.4923	5	11	2014.9091	51.1818	1.6581
258	Acute Coronary Syndromes	-0.2524	-0.8031	5	10	2011.8	40.3	1.0198
823	Antioxidants	-0.183	-0.1975	5	10	2014.3	31.4	0.7815
1372	Bacteria	0.1177	0.0658	5	10	2016.6	10.4	0.543
1975	Carotid-Artery	0.272	-0.4874	5	10	2010.9	65.6	1.5464
2495	Clinical-Trial	0.0515	-0.685	5	10	2014.1	93.7	2.3818
3226	Diabetes-Mellitus	-0.1805	-0.5527	5	10	2015.8	22.8	0.9203
3266	Diet-Induced Obesity	-0.3264	-0.4347	5	10	2014.9	66.9	3.8788
4800	Heart Failure	0.1251	-0.5403	5	10	2016.9	24.2	1.1431
6786	Matrix-Metalloproteinase Activity	0.0422	-0.5006	5	10	2013	18.7	0.5068
7909	Older-Adults	0.3525	-0.6209	5	10	2008.6	102.4	1.8135
8011	Osteoprotegerin	-0.1653	-0.7193	5	10	2014.5	40.6	1.263
9564	Risk Factor	0.3998	-0.0919	5	10	2012.9	27.1	0.7468
11538	Wall	0.0755	-0.3889	6	112	2014.3929	25.3839	0.7414
5955	Intraluminal Thrombus	0.0533	-0.0588	6	76	2015.1184	25.5658	0.8624
10284	Stress	-0.0772	0.1049	6	46	2017.4348	19	1.0218
10766	Thrombus	0.4043	0.3948	6	43	2013.6667	21.8605	0.544
114	Aaa	0.0623	0.0804	6	34	2015.4706	17.5294	0.6025
7405	Mural Thrombus	0.2336	0.3005	6	32	2013.25	33.6875	0.8887
2523	Coagulation	0.5014	0.5502	6	28	2012.7143	26.9643	0.5593
3254	Diameter	0.4212	-0.1717	6	26	2012.5	37.4615	0.7835
5221	Hypoxia	-0.5808	0.5192	6	25	2016.2	18	0.7547
7202	Models	0.2065	0.3991	6	22	2016.3182	14.6364	0.5747
11545	Wall Stress	0.1759	-0.5383	6	20	2013.05	50.25	1.1966
880	Aortic Aneurysms	-0.0054	-0.2778	6	19	2013.4737	23.1053	0.7084
4225	Fibrinolysis	0.5787	0.4366	6	19	2013.7895	16.4211	0.3829
5443	Immunohistochemistry	0.2477	-0.094	6	19	2011.7895	29.2632	0.6853
9988	Size	0.4455	-0.0236	6	17	2011.5882	23.7059	0.5183
8535	Platelet	0.5564	0.5397	6	15	2014.6667	23.4	0.6487
7545	Nanoparticles	0.0595	-0.7887	6	13	2018.7692	14.0769	0.9593
4968	Histology	0.5203	0.1033	6	11	2011.9091	18.6364	0.5074
9628	Rupture Risk	0.2697	-0.612	6	11	2014.7273	30.8182	1.0079
